# Supplementary material for: Lanthanide-Dependent Methanol Metabolism of a Proteobacteria-Dominated Community in a Light Lanthanide-Rich Deep Environment
Source: Int J Mol Sci. 2022 Apr 1;23(7):3947. doi: 10.3390/ijms23073947 (PMC8999231; doi:10.3390/ijms23073947)
Supplement: Supplementary file 1 [file ijms-23-03947-s001.zip]

Archive with 1 entries (1 files):
- ijms-1634001-supplementary.pdf
